# Supplementary material for: Exploring the Versatility and Sustainability of Hydroxypropyl Methylcellulose (HPMC) in Modern Chemical Industry
Source: Polymers (Basel). 2026 Apr 30;18(9):1105. doi: 10.3390/polym18091105 (PMC13165829; doi:10.3390/polym18091105)
Supplement: Supplementary file 1 [file polymers-18-01105-s001.zip]

Archive with 1 entries (1 files):
- polymers-4266883-supplementary.pdf
